# Supplementary material for: Functional reduction in pollination through herbivore-induced pollinator limitation and its potential in mutualist communities
Source: Nat Commun. 2017 Dec 11;8:2031. doi: 10.1038/s41467-017-02072-4 (PMC5725495; doi:10.1038/s41467-017-02072-4)
Supplement: Supplementary file 4 — Supplementary Dataset 1 [file 41467_2017_2072_MOESM4_ESM.csv]

Replicant	leaves damaged	leaves total	flowers marked	flowers open	leaf damage%	pollination%
1	2	14	1	2	14.28571429	50
2	2	13	0	3	15.38461538	0
3	2	13	-	-	15.38461538	-
4	3	16	0	5	18.75	0
5	3	14	0	2	21.42857143	0
6	2	8	1	2	25	50
7	4	16	1	3	25	33.33333333
8	7	25	0	3	28	0
9	14	47	2	5	29.78723404	40
10	10	30	1	6	33.33333333	16.66666667
11	8	24	0	2	33.33333333	0
12	4	12	1	3	33.33333333	33.33333333
13	7	19	1	2	36.84210526	50
14	8	20	5	6	40	83.33333333
15	13	32	0	3	40.625	0
16	7	17	3	5	41.17647059	60
17	11	26	0	2	42.30769231	0
18	13	28	1	1	46.42857143	100
19	8	17	0	2	47.05882353	0
20	10	21	1	8	47.61904762	12.5
21	7	14	0	2	50	0
22	19	38	0	3	50	0
23	7	14	2	2	50	100
24	12	23	1	4	52.17391304	25
25	6	10	0	2	60	0
26	14	23	0	3	60.86956522	0
27	19	31	2	3	61.29032258	66.66666667
28	8	13	1	2	61.53846154	50
29	18	28	1	3	64.28571429	33.33333333
30	17	26	0	1	65.38461538	0
31	10	15	2	4	66.66666667	50
32	13	19	4	5	68.42105263	80
33	23	33	0	2	69.6969697	0
34	12	17	0	1	70.58823529	0
35	15	20	0	6	75	0
36	10	13	1	3	76.92307692	33.33333333
37	28	35	1	5	80	20
38	13	16	1	4	81.25	25
39	26	32	9	15	81.25	60
40	32	39	8	14	82.05128205	57.14285714
41	36	42	-	-	85.71428571	-
42	18	20	1	3	90	33.33333333
43	17	18	0	6	94.44444444	0
44	30	31	1	2	96.77419355	50
45	1	14	2	3	7.142857143	66.66666667
46	2	23	1	3	8.695652174	33.33333333
47	6	25	0	3	24	0
48	5	20	1	1	25	100
49	4	13	0	2	30.76923077	0
50	3	9	5	8	33.33333333	62.5
51	3	9	2	5	33.33333333	40
52	8	23	0	3	34.7826087	0
53	12	32	-	-	37.5	-
54	7	18	10	12	38.88888889	83.33333333
55	14	35	2	7	40	28.57142857
56	6	14	2	5	42.85714286	40
57	6	14	0	4	42.85714286	0
58	3	7	0	2	42.85714286	0
59	8	16	1	1	50	100
60	7	14	2	4	50	50
61	3	6	0	1	50	0
62	16	31	-	-	51.61290323	-
63	15	29	1	2	51.72413793	50
64	9	17	4	6	52.94117647	66.66666667
65	7	13	1	5	53.84615385	20
66	11	20	0	1	55	0
67	5	9	1	2	55.55555556	50
68	5	9	0	3	55.55555556	0
69	12	20	1	11	60	9.090909091
70	9	15	2	4	60	50
71	13	21	3	3	61.9047619	100
72	5	8	0	1	62.5	0
73	7	11	-	-	63.63636364	-
74	7	11	-	-	63.63636364	-
75	9	14	1	2	64.28571429	50
76	13	20	2	8	65	25
77	9	13	2	9	69.23076923	22.22222222
78	7	10	0	1	70	0
79	5	7	0	1	71.42857143	0
80	9	12	0	2	75	0
81	8	10	0	2	80	0
82	27	32	1	3	84.375	33.33333333
83	17	19	2	2	89.47368421	100
84	11	12	0	4	91.66666667	0
85	4	4	-	-	100	-
86	0	18	7	8	0	87.5
87	0	13	5	5	0	100
88	0	11	4	4	0	100
89	0	13	4	4	0	100
90	0	15	5	5	0	100
91	0	21	8	8	0	100
92	0	7	4	4	0	100
93	0	7	7	7	0	100
94	0	16	6	6	0	100
95	0	18	5	5	0	100
96	0	17	6	6	0	100
97	0	24	3	3	0	100
98	1	21	4	4	4.761904762	100
99	1	19	2	2	5.263157895	100
100	1	15	9	10	6.666666667	90
101	1	15	5	5	6.666666667	100
102	1	14	7	7	7.142857143	100
103	1	12	6	6	8.333333333	100
104	1	12	2	2	8.333333333	100
105	1	12	5	5	8.333333333	100
106	1	11	4	4	9.090909091	100
107	1	9	3	3	11.11111111	100
108	1	7	5	5	14.28571429	100
109	2	13	1	1	15.38461538	100
110	2	13	5	5	15.38461538	100
111	2	12	7	9	16.66666667	77.77777778
112	2	12	5	5	16.66666667	100
113	6	34	13	14	17.64705882	92.85714286
114	3	16	3	3	18.75	100
115	6	31	2	2	19.35483871	100
116	2	10	1	2	20	50
117	9	45	12	12	20	100
118	8	38	6	6	21.05263158	100
119	4	18	3	4	22.22222222	75
120	6	27	1	4	22.22222222	25
121	3	13	7	7	23.07692308	100
122	3	13	6	8	23.07692308	75
123	4	17	3	5	23.52941176	60
124	4	17	-	-	23.52941176	-
125	5	21	0	2	23.80952381	0
126	2	8	3	3	25	100
127	3	11	10	12	27.27272727	83.33333333
128	7	24	4	5	29.16666667	80
129	5	17	1	1	29.41176471	100
130	6	20	3	3	30	100
131	5	11	2	2	45.45454545	100
132	11	24	-	-	45.83333333	-
133	6	13	2	2	46.15384615	100
134	7	14	5	6	50	83.33333333
135	5	9	2	4	55.55555556	50
136	6	10	7	9	60	77.77777778
137	8	13	3	6	61.53846154	50
138	11	35	1	9	31.42857143	11.11111111
139	15	38	6	14	39.47368421	42.85714286
140	3	13	5	8	23.07692308	62.5
141	8	10	6	10	80	60
142	3	8	4	5	37.5	80
143	2	12	6	8	16.66666667	75
144	5	11	4	5	45.45454545	80
145	3	9	5	5	33.33333333	100
146	2	14	14	14	14.28571429	100
147	0	11	4	4	0	100
148	0	14	7	7	0	100
149	8	9	2	9	88.88888889	22.22222222
150	7	8	4	8	87.5	50
151	8	10	1	3	80	33.33333333
152	9	9	0	3	100	0
153	9	15	3	5	60	60
154	3	10	6	6	30	100
155	0	19	8	8	0	100
156	0	13	9	9	0	100
157	0	9	2	2	0	100
158	0	11	4	4	0	100
159	0	13	2	8	0	25
160	1	9	2	6	11.11111111	33.33333333
161	2	10	3	3	20	100
162	6	12	2	2	50	100
163	4	8	6	6	50	100
164	4	10	3	3	40	100
165	5	12	2	2	41.66666667	100
166	7	21	2	2	33.33333333	100
167	23	28	4	8	82.14285714	50
168	24	24	2	7	100	28.57142857
169	21	23	5	9	91.30434783	55.55555556
170	11	16	3	5	68.75	60
171	24	28	0	7	85.71428571	0
172	24	25	0	8	96	0
173	19	22	0	7	86.36363636	0
174	18	25	0	6	72	0
175	7	21	5	5	33.33333333	100
176	3	18	6	6	16.66666667	100
177	3	17	6	6	17.64705882	100
178	9	23	1	4	39.13043478	25
179	3	15	2	6	20	33.33333333
180	18	23	2	4	78.26086957	50
181	20	35	3	7	57.14285714	42.85714286
182	6	14	2	2	42.85714286	100
183	5	19	2	2	26.31578947	100
184	3	9	2	2	33.33333333	100
185	2	6	0	6	33.33333333	0
186	0	11	0	7	0	0
187	3	24	0	2	12.5	0
188	5	12	7	7	41.66666667	100
189	16	22	1	4	72.72727273	25
190	6	10	0	2	60	0
191	7	9	5	7	77.77777778	71.42857143
192	12	17	8	12	70.58823529	66.66666667
193	11	15	5	5	73.33333333	100
194	10	14	2	2	71.42857143	100
195	14	24	4	4	58.33333333	100
196	10	18	1	1	55.55555556	100
197	19	23	0	2	82.60869565	0
198	4	7	-	-	57.14285714	-
199	29	29	2	3	100	66.66666667
200	7	10	2	4	70	50
201	7	14	2	2	50	100
202	9	11	0	2	81.81818182	0
203	9	15	7	7	60	100
204	13	14	6	6	92.85714286	100
205	6	11	9	9	54.54545455	100
206	3	12	15	16	25	93.75
207	8	13	15	17	61.53846154	88.23529412
208	6	14	8	12	42.85714286	66.66666667
209	13	33	10	10	39.39393939	100
210	2	16	10	11	12.5	90.90909091
211	4	26	12	12	15.38461538	100
212	1	14	2	2	7.142857143	100
213	4	9	3	3	44.44444444	100
214	1	9	6	6	11.11111111	100
215	1	9	1	1	11.11111111	100
216	2	10	3	3	20	100
217	1	13	9	9	7.692307692	100
218	2	9	3	3	22.22222222	100
219	6	12	6	7	50	85.71428571
220	1	15	1	5	6.666666667	20
221	3	21	6	8	14.28571429	75
222	2	8	1	3	25	33.33333333
223	0	7	2	2	0	100
224	12	14	1	2	85.71428571	50
225	6	12	2	3	50	66.66666667
226	1	8	6	6	12.5	100
227	3	10	2	4	30	50
228	4	10	3	5	40	60
229	1	12	6	6	8.333333333	100
230	13	14	1	3	92.85714286	33.33333333
231	18	22	2	3	81.81818182	66.66666667
232	11	16	0	3	68.75	0
233	6	21	3	4	28.57142857	75
